# Supplementary material for: Repressing PTBP1 fails to convert reactive astrocytes to dopaminergic neurons in a 6-hydroxydopamine mouse model of Parkinson’s disease
Source: eLife. 2022 May 10;11:e75636. doi: 10.7554/eLife.75636 (PMC9208759; doi:10.7554/eLife.75636)
Supplement: Figure 1—source data 1. [file elife-75636-fig1-data1.zip]

Archive with 20 entries (20 files):
- Fig1 source data 1  for Fig1 B&C/description of source data for Fig1B.docx
- Fig1 source data 1  for Fig1 B&C/original data and statistical analysis of Fig1B.xlsx
- Fig1 source data 1  for Fig1 B&C/SN shscramble 1M MZ1.jpg
- Fig1 source data 1  for Fig1 B&C/SN shscramble 1M MZ2.jpg
- Fig1 source data 1  for Fig1 B&C/SN shscramble 1M MZ3.jpg
- Fig1 source data 1  for Fig1 B&C/SN shscramble 2M MZ1.jpg
- Fig1 source data 1  for Fig1 B&C/SN shscramble 2M MZ2.jpg
- Fig1 source data 1  for Fig1 B&C/SN shscramble 2M MZ3.jpg
- Fig1 source data 1  for Fig1 B&C/SN shscramble 3M MZ1.jpg
- Fig1 source data 1  for Fig1 B&C/SN shscramble 3M MZ2.jpg
- Fig1 source data 1  for Fig1 B&C/SN shscramble 3M MZ3.jpg
- Fig1 source data 1  for Fig1 B&C/SN shsPTB 1M MZ1.jpg
- Fig1 source data 1  for Fig1 B&C/SN shsPTB 1M MZ2.jpg
- Fig1 source data 1  for Fig1 B&C/SN shsPTB 1M MZ3.jpg
- Fig1 source data 1  for Fig1 B&C/SN shsPTB 2M MZ1.jpg
- Fig1 source data 1  for Fig1 B&C/SN shsPTB 2M MZ2.jpg
- Fig1 source data 1  for Fig1 B&C/SN shsPTB 2M MZ3.jpg
- Fig1 source data 1  for Fig1 B&C/SN shsPTB 3M MZ1.jpg
- Fig1 source data 1  for Fig1 B&C/SN shsPTB 3M MZ2.jpg
- Fig1 source data 1  for Fig1 B&C/SN shsPTB 3M MZ3.jpg
