# Supplementary material for: Repressing PTBP1 fails to convert reactive astrocytes to dopaminergic neurons in a 6-hydroxydopamine mouse model of Parkinson’s disease
Source: eLife. 2022 May 10;11:e75636. doi: 10.7554/eLife.75636 (PMC9208759; doi:10.7554/eLife.75636)
Supplement: Figure 1—source data 2. [file elife-75636-fig1-data2.zip]

Archive with 58 entries (53 files):
- Fig1 source data 2 for Fig1 D&E/20X/
- Fig1 source data 2 for Fig1 D&E/20X/SN shptb 1M MZ1 GFP+neun.jpg
- Fig1 source data 2 for Fig1 D&E/20X/SN shptb 1M MZ1 GFP+TH.jpg
- Fig1 source data 2 for Fig1 D&E/20X/SN shptb 1M MZ2 GFP+neun.jpg
- Fig1 source data 2 for Fig1 D&E/20X/SN shptb 1M MZ2 GFP+TH.jpg
- Fig1 source data 2 for Fig1 D&E/20X/SN shptb 1M MZ3 GFP+neun.jpg
- Fig1 source data 2 for Fig1 D&E/20X/SN shptb 1M MZ3 GFP+TH.jpg
- Fig1 source data 2 for Fig1 D&E/20X/SN shptb 2M MZ1 GFP+neun.jpg
- Fig1 source data 2 for Fig1 D&E/20X/SN shptb 2M MZ1 GFP+TH.jpg
- Fig1 source data 2 for Fig1 D&E/20X/SN shptb 2M MZ2 GFP+neun.jpg
- Fig1 source data 2 for Fig1 D&E/20X/SN shptb 2M MZ2 GFP+TH.jpg
- Fig1 source data 2 for Fig1 D&E/20X/SN shptb 2M MZ3 GFP+neun.jpg
- Fig1 source data 2 for Fig1 D&E/20X/SN shptb 2M MZ3 GFP+TH.jpg
- Fig1 source data 2 for Fig1 D&E/20X/SN shptb 3M MZ1 GFP+neun.jpg
- Fig1 source data 2 for Fig1 D&E/20X/SN shptb 3M MZ1 GFP+TH.jpg
- Fig1 source data 2 for Fig1 D&E/20X/SN shptb 3M MZ2 GFP+neun.jpg
- Fig1 source data 2 for Fig1 D&E/20X/SN shptb 3M MZ2 GFP+TH.jpg
- Fig1 source data 2 for Fig1 D&E/20X/SN shptb 3M MZ3 GFP+neun.jpg
- Fig1 source data 2 for Fig1 D&E/20X/SN shptb 3M MZ3 GFP+TH.jpg
- Fig1 source data 2 for Fig1 D&E/20X/SN shscramble 1M MZ1 GFP+neun.jpg
- Fig1 source data 2 for Fig1 D&E/20X/SN shscramble 1M MZ1 GFP+TH.jpg
- Fig1 source data 2 for Fig1 D&E/20X/SN shscramble 1M MZ2 GFP+neun.jpg
- Fig1 source data 2 for Fig1 D&E/20X/SN shscramble 1M MZ2 GFP+TH.jpg
- Fig1 source data 2 for Fig1 D&E/20X/SN shscramble 1M MZ3 GFP+neun.jpg
- Fig1 source data 2 for Fig1 D&E/20X/SN shscramble 1M MZ3 GFP+TH.jpg
- Fig1 source data 2 for Fig1 D&E/20X/SN shscramble 2M MZ1 GFP+neun.jpg
- Fig1 source data 2 for Fig1 D&E/20X/SN shscramble 2M MZ1 GFP+TH.jpg
- Fig1 source data 2 for Fig1 D&E/20X/SN shscramble 2M MZ2 GFP+neun.jpg
- Fig1 source data 2 for Fig1 D&E/20X/SN shscramble 2M MZ2 GFP+TH.jpg
- Fig1 source data 2 for Fig1 D&E/20X/SN shscramble 2M MZ3 GFP+neun.jpg
- Fig1 source data 2 for Fig1 D&E/20X/SN shscramble 2M MZ3 GFP+TH.jpg
- Fig1 source data 2 for Fig1 D&E/20X/SN shscramble 3M MZ1 GFP+neun.jpg
- Fig1 source data 2 for Fig1 D&E/20X/SN shscramble 3M MZ1 GFP+TH.jpg
- Fig1 source data 2 for Fig1 D&E/20X/SN shscramble 3M MZ2 GFP+neun.jpg
- Fig1 source data 2 for Fig1 D&E/20X/SN shscramble 3M MZ2 GFP+TH.jpg
- Fig1 source data 2 for Fig1 D&E/20X/SN shscramble 3M MZ3 GFP+neun.jpg
- Fig1 source data 2 for Fig1 D&E/20X/SN shscramble 3M MZ3 GFP+TH.jpg
- Fig1 source data 2 for Fig1 D&E/3D/
- Fig1 source data 2 for Fig1 D&E/3D/SN 1M MZ2-3/
- Fig1 source data 2 for Fig1 D&E/3D/SN 1M MZ2-3/Untitled10_c1.tif
- Fig1 source data 2 for Fig1 D&E/3D/SN 1M MZ2-3/Untitled10_c1+2+3+4.tif
- Fig1 source data 2 for Fig1 D&E/3D/SN 1M MZ2-3/Untitled10_c2.tif
- Fig1 source data 2 for Fig1 D&E/3D/SN 1M MZ2-3/Untitled10_c3.tif
- Fig1 source data 2 for Fig1 D&E/3D/SN 1M MZ2-3/Untitled10_c4.tif
- Fig1 source data 2 for Fig1 D&E/3D/SN 2M MZ3-1/
- Fig1 source data 2 for Fig1 D&E/3D/SN 2M MZ3-1/Untitled17_c1.tif
- Fig1 source data 2 for Fig1 D&E/3D/SN 2M MZ3-1/Untitled17_c1+2+3+4.tif
- Fig1 source data 2 for Fig1 D&E/3D/SN 2M MZ3-1/Untitled17_c2.tif
- Fig1 source data 2 for Fig1 D&E/3D/SN 2M MZ3-1/Untitled17_c3.tif
- Fig1 source data 2 for Fig1 D&E/3D/SN 2M MZ3-1/Untitled17_c4.tif
- Fig1 source data 2 for Fig1 D&E/3D/SN 3M MZ2-1/
- Fig1 source data 2 for Fig1 D&E/3D/SN 3M MZ2-1/Untitled19_c1.tif
- Fig1 source data 2 for Fig1 D&E/3D/SN 3M MZ2-1/Untitled19_c1+2+3+4.tif
- Fig1 source data 2 for Fig1 D&E/3D/SN 3M MZ2-1/Untitled19_c2.tif
- Fig1 source data 2 for Fig1 D&E/3D/SN 3M MZ2-1/Untitled19_c3.tif
- Fig1 source data 2 for Fig1 D&E/3D/SN 3M MZ2-1/Untitled19_c4.tif
- Fig1 source data 2 for Fig1 D&E/description of source data for Fig1D.docx
- Fig1 source data 2 for Fig1 D&E/original data and statistical analysis of Fig1D.xlsx
