# Supplementary material for: Repressing PTBP1 fails to convert reactive astrocytes to dopaminergic neurons in a 6-hydroxydopamine mouse model of Parkinson’s disease
Source: eLife. 2022 May 10;11:e75636. doi: 10.7554/eLife.75636 (PMC9208759; doi:10.7554/eLife.75636)
Supplement: Figure 1—source data 3. [file elife-75636-fig1-data3.zip]

Archive with 59 entries (54 files):
- Fig1 source data 3 for Fig1 F&G/~$scription of source data for Fig1F.docx
- Fig1 source data 3 for Fig1 F&G/20X/
- Fig1 source data 3 for Fig1 F&G/20X/STR shptb 1M MZ1 GFP+neun.jpg
- Fig1 source data 3 for Fig1 F&G/20X/STR shptb 1M MZ1 GFP+TH.jpg
- Fig1 source data 3 for Fig1 F&G/20X/STR shptb 1M MZ2 GFP+neun.jpg
- Fig1 source data 3 for Fig1 F&G/20X/STR shptb 1M MZ2 GFP+TH.jpg
- Fig1 source data 3 for Fig1 F&G/20X/STR shptb 1M MZ3 GFP+neun.jpg
- Fig1 source data 3 for Fig1 F&G/20X/STR shptb 1M MZ3 GFP+TH.jpg
- Fig1 source data 3 for Fig1 F&G/20X/STR shptb 2M MZ1 GFP+neun.jpg
- Fig1 source data 3 for Fig1 F&G/20X/STR shptb 2M MZ1 GFP+TH.jpg
- Fig1 source data 3 for Fig1 F&G/20X/STR shptb 2M MZ2 GFP+neun.jpg
- Fig1 source data 3 for Fig1 F&G/20X/STR shptb 2M MZ2 GFP+TH.jpg
- Fig1 source data 3 for Fig1 F&G/20X/STR shptb 2M MZ3 GFP+neun.jpg
- Fig1 source data 3 for Fig1 F&G/20X/STR shptb 2M MZ3 GFP+TH.jpg
- Fig1 source data 3 for Fig1 F&G/20X/STR shptb 3M MZ1 GFP+neun.jpg
- Fig1 source data 3 for Fig1 F&G/20X/STR shptb 3M MZ1 GFP+TH.jpg
- Fig1 source data 3 for Fig1 F&G/20X/STR shptb 3M MZ2 GFP+neun.jpg
- Fig1 source data 3 for Fig1 F&G/20X/STR shptb 3M MZ2 GFP+TH.jpg
- Fig1 source data 3 for Fig1 F&G/20X/STR shptb 3M MZ3 GFP+neun.jpg
- Fig1 source data 3 for Fig1 F&G/20X/STR shptb 3M MZ3 GFP+TH.jpg
- Fig1 source data 3 for Fig1 F&G/20X/STR shscramble 1M MZ1 GFP+neun.jpg
- Fig1 source data 3 for Fig1 F&G/20X/STR shscramble 1M MZ1 GFP+TH.jpg
- Fig1 source data 3 for Fig1 F&G/20X/STR shscramble 1M MZ2 GFP+neun.jpg
- Fig1 source data 3 for Fig1 F&G/20X/STR shscramble 1M MZ2 GFP+TH.jpg
- Fig1 source data 3 for Fig1 F&G/20X/STR shscramble 1M MZ3 GFP+neun.jpg
- Fig1 source data 3 for Fig1 F&G/20X/STR shscramble 1M MZ3 GFP+TH.jpg
- Fig1 source data 3 for Fig1 F&G/20X/STR shscramble 2M MZ1 GFP+neun.jpg
- Fig1 source data 3 for Fig1 F&G/20X/STR shscramble 2M MZ1 GFP+TH.jpg
- Fig1 source data 3 for Fig1 F&G/20X/STR shscramble 2M MZ2 GFP+neun.jpg
- Fig1 source data 3 for Fig1 F&G/20X/STR shscramble 2M MZ2 GFP+TH.jpg
- Fig1 source data 3 for Fig1 F&G/20X/STR shscramble 2M MZ3 GFP+neun.jpg
- Fig1 source data 3 for Fig1 F&G/20X/STR shscramble 2M MZ3 GFP+TH.jpg
- Fig1 source data 3 for Fig1 F&G/20X/STR shscramble 3M MZ1 GFP+neun.jpg
- Fig1 source data 3 for Fig1 F&G/20X/STR shscramble 3M MZ1 GFP+TH.jpg
- Fig1 source data 3 for Fig1 F&G/20X/STR shscramble 3M MZ2 GFP+neun.jpg
- Fig1 source data 3 for Fig1 F&G/20X/STR shscramble 3M MZ2 GFP+TH.jpg
- Fig1 source data 3 for Fig1 F&G/20X/STR shscramble 3M MZ3 GFP+neun.jpg
- Fig1 source data 3 for Fig1 F&G/20X/STR shscramble 3M MZ3 GFP+TH.jpg
- Fig1 source data 3 for Fig1 F&G/3D/
- Fig1 source data 3 for Fig1 F&G/3D/STR 1M MZ1-2/
- Fig1 source data 3 for Fig1 F&G/3D/STR 1M MZ1-2/Untitled21_c1.tif
- Fig1 source data 3 for Fig1 F&G/3D/STR 1M MZ1-2/Untitled21_c1+2+3+4.tif
- Fig1 source data 3 for Fig1 F&G/3D/STR 1M MZ1-2/Untitled21_c2.tif
- Fig1 source data 3 for Fig1 F&G/3D/STR 1M MZ1-2/Untitled21_c3.tif
- Fig1 source data 3 for Fig1 F&G/3D/STR 1M MZ1-2/Untitled21_c4.tif
- Fig1 source data 3 for Fig1 F&G/3D/STR 2M MZ3-3/
- Fig1 source data 3 for Fig1 F&G/3D/STR 2M MZ3-3/Untitled23_c1.tif
- Fig1 source data 3 for Fig1 F&G/3D/STR 2M MZ3-3/Untitled23_c1+2+3+4.tif
- Fig1 source data 3 for Fig1 F&G/3D/STR 2M MZ3-3/Untitled23_c2.tif
- Fig1 source data 3 for Fig1 F&G/3D/STR 2M MZ3-3/Untitled23_c3.tif
- Fig1 source data 3 for Fig1 F&G/3D/STR 2M MZ3-3/Untitled23_c4.tif
- Fig1 source data 3 for Fig1 F&G/3D/STR 3M MZ3-2/
- Fig1 source data 3 for Fig1 F&G/3D/STR 3M MZ3-2/Untitled25_c1.tif
- Fig1 source data 3 for Fig1 F&G/3D/STR 3M MZ3-2/Untitled25_c1+2+3+4.tif
- Fig1 source data 3 for Fig1 F&G/3D/STR 3M MZ3-2/Untitled25_c2.tif
- Fig1 source data 3 for Fig1 F&G/3D/STR 3M MZ3-2/Untitled25_c3.tif
- Fig1 source data 3 for Fig1 F&G/3D/STR 3M MZ3-2/Untitled25_c4.tif
- Fig1 source data 3 for Fig1 F&G/description of source data for Fig1F.docx
- Fig1 source data 3 for Fig1 F&G/original data and statistical analysis of Fig1F.xlsx
