# Supplementary material for: Repressing PTBP1 fails to convert reactive astrocytes to dopaminergic neurons in a 6-hydroxydopamine mouse model of Parkinson’s disease
Source: eLife. 2022 May 10;11:e75636. doi: 10.7554/eLife.75636 (PMC9208759; doi:10.7554/eLife.75636)
Supplement: Figure 1—source data 3. [file elife-75636-fig1-data3.zip › Fig1 source data 3 for Fig1 F&G/original data and statistical analysis of Fig1F.xlsx]

## Sheet: Sheet1
	striatum
			GFP+	NeuN+GFP+	TH+GFP+	(NeuN+GFP+)/GFP+	(TH+GFP+)/GFP+
	1 MONTH	AAV-shscramble mz-1	255	0	0	0	0
		AAV-shscramble mz-2	244	0	0	0	0
		AAV-shscramble mz-3	233	3	0	0.0128755	0
		AAV-shPTB mz-1	265	27	0	0.101887	0
		AAV-shPTB mz-2	396	54	0	0.136364	0
		AAV-shPTB mz-3	501	76	0	0.151697	0
	2 MONTH	AAV-shscramble mz-1	190	1	0	0.00526316	0
		AAV-shscramble mz-2	243	2	0	0.00823045	0
		AAV-shscramble mz-3	271	1	0	0.00369004	0
		AAV-shPTB mz-1	431	80	0	0.185615	0
		AAV-shPTB mz-2	224	23	0	0.102679	0
		AAV-shPTB mz-3	228	21	0	0.0921053	0
	3 MONTH	AAV-shscramble mz-1	207	3	0	0.0144928	0
		AAV-shscramble mz-2	193	2	0	0.0103627	0
		AAV-shscramble mz-3	199	2	0	0.0100503	0
		AAV-shPTB mz-1	341	33	0	0.0967742	0
		AAV-shPTB mz-2	219	19	0	0.086758	0
		AAV-shPTB mz-3	230	26	0	0.113043	0
		(NeuN+GFP+)/GFP+
	AAV-shscramble			AAV-shPTB
1 M	0	0	1.29	10.19	13.64	15.17
2 M	0.53	0.82	0.37	18.56	10.27	9.21
3 M	1.45	1.04	1.01	9.68	8.68	11.3
	Two-way ANOVA analysis
	Table Analyzed	Grouped: Entering replicate data
	Two-way ANOVA	Ordinary
	Alpha	0.05
	Source of Variation	% of total variation	P value	P value summary	Significant?
	Interaction	2.05	0.3546	ns	No
	Row Factor	0.8137	0.6485	ns	No
	Column Factor	86.27	<0.0001	****	Yes
	ANOVA table	SS	DF	MS	F (DFn, DFd)	P value
	Interaction	13.25	2	6.627	F (2, 12) = 1.132	P=0.3546
	Row Factor	5.26	2	2.63	F (2, 12) = 0.4491	P=0.6485
	Column Factor	557.7	1	557.7	F (1, 12) = 95.23	P<0.0001
	Residual	70.27	12	5.856
	Difference between column means
	Mean of AAV-shscramble	0.7233
	Mean of AAV-shPTB	11.86
	Difference between means	-11.13
	SE of difference	1.141
	95% CI of difference	-13.62 to -8.647
	Data summary
	Number of columns (Column Factor)	2
	Number of rows (Row Factor)	3
	Number of values	18
	Tukey's multiple comparison test
	Compare cell means regardless of rows and columns
	Number of families	1
	Number of comparisons per family	15
	Alpha	0.05
	Tukey's multiple comparisons test	Mean Diff.	95.00% CI of diff.	Below threshold?	Summary	Adjusted P Value
	1 M:AAV-shscramble vs. 1 M:AAV-shPTB	-12.57	-19.21 to -5.933	Yes	***	0.0004
	1 M:AAV-shscramble vs. 2 M:AAV-shscramble	-0.1433	-6.780 to 6.493	No	ns	>0.9999
	1 M:AAV-shscramble vs. 2 M:AAV-shPTB	-12.25	-18.89 to -5.613	Yes	***	0.0005
	1 M:AAV-shscramble vs. 3 M:AAV-shscramble	-0.7367	-7.373 to 5.900	No	ns	0.9988
	1 M:AAV-shscramble vs. 3 M:AAV-shPTB	-9.457	-16.09 to -2.820	Yes	**	0.0046
	1 M:AAV-shPTB vs. 2 M:AAV-shscramble	12.43	5.790 to 19.06	Yes	***	0.0004
	1 M:AAV-shPTB vs. 2 M:AAV-shPTB	0.32	-6.317 to 6.957	No	ns	>0.9999
	1 M:AAV-shPTB vs. 3 M:AAV-shscramble	11.83	5.197 to 18.47	Yes	***	0.0007
	1 M:AAV-shPTB vs. 3 M:AAV-shPTB	3.113	-3.523 to 9.750	No	ns	0.6274
	2 M:AAV-shscramble vs. 2 M:AAV-shPTB	-12.11	-18.74 to -5.470	Yes	***	0.0006
	2 M:AAV-shscramble vs. 3 M:AAV-shscramble	-0.5933	-7.230 to 6.043	No	ns	0.9996
	2 M:AAV-shscramble vs. 3 M:AAV-shPTB	-9.313	-15.95 to -2.677	Yes	**	0.0052
	2 M:AAV-shPTB vs. 3 M:AAV-shscramble	11.51	4.877 to 18.15	Yes	***	0.0009
	2 M:AAV-shPTB vs. 3 M:AAV-shPTB	2.793	-3.843 to 9.430	No	ns	0.7192
	3 M:AAV-shscramble vs. 3 M:AAV-shPTB	-8.72	-15.36 to -2.083	Yes	**	0.0085
	Test details	Mean 1	Mean 2	Mean Diff.	SE of diff.	N1	N2	q	DF
	1 M:AAV-shscramble vs. 1 M:AAV-shPTB	0.43	13	-12.57	1.976	3	3	8.997	12
	1 M:AAV-shscramble vs. 2 M:AAV-shscramble	0.43	0.5733	-0.1433	1.976	3	3	0.1026	12
	1 M:AAV-shscramble vs. 2 M:AAV-shPTB	0.43	12.68	-12.25	1.976	3	3	8.768	12
	1 M:AAV-shscramble vs. 3 M:AAV-shscramble	0.43	1.167	-0.7367	1.976	3	3	0.5273	12
	1 M:AAV-shscramble vs. 3 M:AAV-shPTB	0.43	9.887	-9.457	1.976	3	3	6.769	12
	1 M:AAV-shPTB vs. 2 M:AAV-shscramble	13	0.5733	12.43	1.976	3	3	8.895	12
	1 M:AAV-shPTB vs. 2 M:AAV-shPTB	13	12.68	0.32	1.976	3	3	0.229	12
	1 M:AAV-shPTB vs. 3 M:AAV-shscramble	13	1.167	11.83	1.976	3	3	8.47	12
	1 M:AAV-shPTB vs. 3 M:AAV-shPTB	13	9.887	3.113	1.976	3	3	2.228	12
	2 M:AAV-shscramble vs. 2 M:AAV-shPTB	0.5733	12.68	-12.11	1.976	3	3	8.666	12
	2 M:AAV-shscramble vs. 3 M:AAV-shscramble	0.5733	1.167	-0.5933	1.976	3	3	0.4247	12
	2 M:AAV-shscramble vs. 3 M:AAV-shPTB	0.5733	9.887	-9.313	1.976	3	3	6.666	12
	2 M:AAV-shPTB vs. 3 M:AAV-shscramble	12.68	1.167	11.51	1.976	3	3	8.241	12
	2 M:AAV-shPTB vs. 3 M:AAV-shPTB	12.68	9.887	2.793	1.976	3	3	1.999	12
	3 M:AAV-shscramble vs. 3 M:AAV-shPTB	1.167	9.887	-8.72	1.976	3	3	6.241	12
