# Supplementary material for: Repressing PTBP1 fails to convert reactive astrocytes to dopaminergic neurons in a 6-hydroxydopamine mouse model of Parkinson’s disease
Source: eLife. 2022 May 10;11:e75636. doi: 10.7554/eLife.75636 (PMC9208759; doi:10.7554/eLife.75636)
Supplement: Figure 1—figure supplement 1—source data 1. [file elife-75636-fig1-figsupp1-data1.zip]

Archive with 52 entries (50 files):
- Fig1 source data 4 for Fig1 supplement 1/description of source data for Fig1 supplement 1.docx
- Fig1 source data 4 for Fig1 supplement 1/GFP+ALDOC OR GFP+NeuN/
- Fig1 source data 4 for Fig1 supplement 1/GFP+ALDOC OR GFP+NeuN/AAV-scramble SN #10 GFP+AldoC.jpg
- Fig1 source data 4 for Fig1 supplement 1/GFP+ALDOC OR GFP+NeuN/AAV-scramble SN #10 GFP+NeuN.jpg
- Fig1 source data 4 for Fig1 supplement 1/GFP+ALDOC OR GFP+NeuN/AAV-scramble SN #13 GFP+AldoC.jpg
- Fig1 source data 4 for Fig1 supplement 1/GFP+ALDOC OR GFP+NeuN/AAV-scramble SN #13 GFP+NeuN.jpg
- Fig1 source data 4 for Fig1 supplement 1/GFP+ALDOC OR GFP+NeuN/AAV-scramble SN #9 GFP+AldoC.jpg
- Fig1 source data 4 for Fig1 supplement 1/GFP+ALDOC OR GFP+NeuN/AAV-scramble SN #9 GFP+NeuN.jpg
- Fig1 source data 4 for Fig1 supplement 1/GFP+ALDOC OR GFP+NeuN/AAV-scramble STR #10 GFP+AldoC.jpg
- Fig1 source data 4 for Fig1 supplement 1/GFP+ALDOC OR GFP+NeuN/AAV-scramble STR #10 GFP+NeuN.jpg
- Fig1 source data 4 for Fig1 supplement 1/GFP+ALDOC OR GFP+NeuN/AAV-scramble STR #13 GFP+AldoC.jpg
- Fig1 source data 4 for Fig1 supplement 1/GFP+ALDOC OR GFP+NeuN/AAV-scramble STR #13 GFP+NeuN.jpg
- Fig1 source data 4 for Fig1 supplement 1/GFP+ALDOC OR GFP+NeuN/AAV-scramble STR #9 GFP+AldoC.jpg
- Fig1 source data 4 for Fig1 supplement 1/GFP+ALDOC OR GFP+NeuN/AAV-scramble STR #9 GFP+NeuN.jpg
- Fig1 source data 4 for Fig1 supplement 1/GFP+ALDOC OR GFP+NeuN/AAV-shPTB SN #12 GFP+AldoC.jpg
- Fig1 source data 4 for Fig1 supplement 1/GFP+ALDOC OR GFP+NeuN/AAV-shPTB SN #12 GFP+NeuN.jpg
- Fig1 source data 4 for Fig1 supplement 1/GFP+ALDOC OR GFP+NeuN/AAV-shPTB SN #53 GFP+AldoC.jpg
- Fig1 source data 4 for Fig1 supplement 1/GFP+ALDOC OR GFP+NeuN/AAV-shPTB SN #53 GFP+NeuN.jpg
- Fig1 source data 4 for Fig1 supplement 1/GFP+ALDOC OR GFP+NeuN/AAV-shPTB SN #98 GFP+AldoC.jpg
- Fig1 source data 4 for Fig1 supplement 1/GFP+ALDOC OR GFP+NeuN/AAV-shPTB SN #98 GFP+NeuN.jpg
- Fig1 source data 4 for Fig1 supplement 1/GFP+ALDOC OR GFP+NeuN/AAV-shPTB STR #12 GFP+AldoC.jpg
- Fig1 source data 4 for Fig1 supplement 1/GFP+ALDOC OR GFP+NeuN/AAV-shPTB STR #12 GFP+NeuN.jpg
- Fig1 source data 4 for Fig1 supplement 1/GFP+ALDOC OR GFP+NeuN/AAV-shPTB STR #53 GFP+AldoC.jpg
- Fig1 source data 4 for Fig1 supplement 1/GFP+ALDOC OR GFP+NeuN/AAV-shPTB STR #53 GFP+NeuN.jpg
- Fig1 source data 4 for Fig1 supplement 1/GFP+ALDOC OR GFP+NeuN/AAV-shPTB STR #98 GFP+AldoC.jpg
- Fig1 source data 4 for Fig1 supplement 1/GFP+ALDOC OR GFP+NeuN/AAV-shPTB STR #98 GFP+NeuN.jpg
- Fig1 source data 4 for Fig1 supplement 1/GFP+NG2 OR GFP+Iba-1/
- Fig1 source data 4 for Fig1 supplement 1/GFP+NG2 OR GFP+Iba-1/AAV-shPTB SN #12 GFP+Iba-1.jpg
- Fig1 source data 4 for Fig1 supplement 1/GFP+NG2 OR GFP+Iba-1/AAV-shPTB SN #12 GFP+NG2.jpg
- Fig1 source data 4 for Fig1 supplement 1/GFP+NG2 OR GFP+Iba-1/AAV-shPTB SN #53 GFP+Iba-1.jpg
- Fig1 source data 4 for Fig1 supplement 1/GFP+NG2 OR GFP+Iba-1/AAV-shPTB SN #53 GFP+NG2.jpg
- Fig1 source data 4 for Fig1 supplement 1/GFP+NG2 OR GFP+Iba-1/AAV-shPTB SN #98 GFP+Iba-1.jpg
- Fig1 source data 4 for Fig1 supplement 1/GFP+NG2 OR GFP+Iba-1/AAV-shPTB SN #98 GFP+NG2.jpg
- Fig1 source data 4 for Fig1 supplement 1/GFP+NG2 OR GFP+Iba-1/AAV-shPTB STR #12 GFP+Iba-1.jpg
- Fig1 source data 4 for Fig1 supplement 1/GFP+NG2 OR GFP+Iba-1/AAV-shPTB STR #12 GFP+NG2.jpg
- Fig1 source data 4 for Fig1 supplement 1/GFP+NG2 OR GFP+Iba-1/AAV-shPTB STR #53 GFP+Iba-1.jpg
- Fig1 source data 4 for Fig1 supplement 1/GFP+NG2 OR GFP+Iba-1/AAV-shPTB STR #53 GFP+NG2.jpg
- Fig1 source data 4 for Fig1 supplement 1/GFP+NG2 OR GFP+Iba-1/AAV-shPTB STR #98 GFP+Iba-1.jpg
- Fig1 source data 4 for Fig1 supplement 1/GFP+NG2 OR GFP+Iba-1/AAV-shPTB STR #98 GFP+NG2.jpg
- Fig1 source data 4 for Fig1 supplement 1/GFP+NG2 OR GFP+Iba-1/AAV-shscramble SN #10 GFP+Iba-1.jpg
- Fig1 source data 4 for Fig1 supplement 1/GFP+NG2 OR GFP+Iba-1/AAV-shscramble SN #10 GFP+NG2.jpg
- Fig1 source data 4 for Fig1 supplement 1/GFP+NG2 OR GFP+Iba-1/AAV-shscramble SN #13 GFP+Iba-1.jpg
- Fig1 source data 4 for Fig1 supplement 1/GFP+NG2 OR GFP+Iba-1/AAV-shscramble SN #13 GFP+NG2.jpg
- Fig1 source data 4 for Fig1 supplement 1/GFP+NG2 OR GFP+Iba-1/AAV-shscramble SN #9 GFP+Iba-1.jpg
- Fig1 source data 4 for Fig1 supplement 1/GFP+NG2 OR GFP+Iba-1/AAV-shscramble SN #9 GFP+NG2.jpg
- Fig1 source data 4 for Fig1 supplement 1/GFP+NG2 OR GFP+Iba-1/AAV-shscramble STR #10 GFP+Iba-1.jpg
- Fig1 source data 4 for Fig1 supplement 1/GFP+NG2 OR GFP+Iba-1/AAV-shscramble STR #10 GFP+NG2.jpg
- Fig1 source data 4 for Fig1 supplement 1/GFP+NG2 OR GFP+Iba-1/AAV-shscramble STR #13 GFP+Iba-1.jpg
- Fig1 source data 4 for Fig1 supplement 1/GFP+NG2 OR GFP+Iba-1/AAV-shscramble STR #13 GFP+NG2.jpg
- Fig1 source data 4 for Fig1 supplement 1/GFP+NG2 OR GFP+Iba-1/AAV-shscramble STR #9 GFP+Iba-1.jpg
- Fig1 source data 4 for Fig1 supplement 1/GFP+NG2 OR GFP+Iba-1/AAV-shscramble STR #9 GFP+NG2.jpg
- Fig1 source data 4 for Fig1 supplement 1/original data and statistical analysis of Fig1 supplement 1.xlsx
