# Supplementary material for: Repressing PTBP1 fails to convert reactive astrocytes to dopaminergic neurons in a 6-hydroxydopamine mouse model of Parkinson’s disease
Source: eLife. 2022 May 10;11:e75636. doi: 10.7554/eLife.75636 (PMC9208759; doi:10.7554/eLife.75636)
Supplement: Figure 2—source data 1. [file elife-75636-fig2-data1.zip]

Archive with 7 entries (7 files):
- Fig2 source data 1 for Fig2 B/CORTEX HA+AldoC.jpg
- Fig2 source data 1 for Fig2 B/description of source data for Fig2B.docx
- Fig2 source data 1 for Fig2 B/HIPPO HA+AldoC.jpg
- Fig2 source data 1 for Fig2 B/SN HA+AldoC.jpg
- Fig2 source data 1 for Fig2 B/SN HA+TH.jpg
- Fig2 source data 1 for Fig2 B/STR HA+AldoC.jpg
- Fig2 source data 1 for Fig2 B/STR HA+TH.jpg
