# Supplementary material for: Repressing PTBP1 fails to convert reactive astrocytes to dopaminergic neurons in a 6-hydroxydopamine mouse model of Parkinson’s disease
Source: eLife. 2022 May 10;11:e75636. doi: 10.7554/eLife.75636 (PMC9208759; doi:10.7554/eLife.75636)
Supplement: Figure 2—source data 2. [file elife-75636-fig2-data2.zip]

Archive with 7 entries (7 files):
- Fig2 source data 2 for Fig2 D/AAV-shPTB SN MZ1 GFP+TH.jpg
- Fig2 source data 2 for Fig2 D/AAV-shPTB SN MZ1 HA+TH.jpg
- Fig2 source data 2 for Fig2 D/AAV-shPTB SN MZ2 GFP+TH.jpg
- Fig2 source data 2 for Fig2 D/AAV-shPTB SN MZ2 HA+TH.jpg
- Fig2 source data 2 for Fig2 D/AAV-shPTB SN MZ3 GFP+TH.jpg
- Fig2 source data 2 for Fig2 D/AAV-shPTB SN MZ3 HA+TH.jpg
- Fig2 source data 2 for Fig2 D/description of source data for Fig2D.docx
