# Supplementary material for: Repressing PTBP1 fails to convert reactive astrocytes to dopaminergic neurons in a 6-hydroxydopamine mouse model of Parkinson’s disease
Source: eLife. 2022 May 10;11:e75636. doi: 10.7554/eLife.75636 (PMC9208759; doi:10.7554/eLife.75636)
Supplement: Figure 2—source data 3. [file elife-75636-fig2-data3.zip]

Archive with 8 entries (8 files):
- Fig2 source data 3 for Fig2 E/~$scription of source data for Fig2E.docx
- Fig2 source data 3 for Fig2 E/AAV-shPTB STR MZ1 #20 GFP+NeuN.jpg
- Fig2 source data 3 for Fig2 E/AAV-shPTB STR MZ1 #20 HA+NeuN.jpg
- Fig2 source data 3 for Fig2 E/AAV-shPTB STR MZ2 #21 GFP+NeuN.jpg
- Fig2 source data 3 for Fig2 E/AAV-shPTB STR MZ2 #21 HA+NeuN.jpg
- Fig2 source data 3 for Fig2 E/AAV-shPTB STR MZ3 #24 GFP+NeuN.jpg
- Fig2 source data 3 for Fig2 E/AAV-shPTB STR MZ3 #24 HA+NeuN.jpg
- Fig2 source data 3 for Fig2 E/description of source data for Fig2E.docx
