# Supplementary material for: Repressing PTBP1 fails to convert reactive astrocytes to dopaminergic neurons in a 6-hydroxydopamine mouse model of Parkinson’s disease
Source: eLife. 2022 May 10;11:e75636. doi: 10.7554/eLife.75636 (PMC9208759; doi:10.7554/eLife.75636)
Supplement: Figure 3—source data 2. [file elife-75636-fig3-data2.zip]

Archive with 72 entries (72 files):
- Fig3 source data 2 for Fig3 C/AAV-shptb SN #13 GFP+HA-1.jpg
- Fig3 source data 2 for Fig3 C/AAV-shptb SN #13 GFP+HA-2.jpg
- Fig3 source data 2 for Fig3 C/AAV-shptb SN #13 NeuN+HA.jpg
- Fig3 source data 2 for Fig3 C/AAV-shptb SN #13 TH+HA.jpg
- Fig3 source data 2 for Fig3 C/AAV-shptb SN #19 GFP+HA-1.jpg
- Fig3 source data 2 for Fig3 C/AAV-shptb SN #19 GFP+HA-2.jpg
- Fig3 source data 2 for Fig3 C/AAV-shptb SN #19 NeuN+HA.jpg
- Fig3 source data 2 for Fig3 C/AAV-shptb SN #19 TH+HA.jpg
- Fig3 source data 2 for Fig3 C/AAV-shptb SN #21 GFP+HA-1.jpg
- Fig3 source data 2 for Fig3 C/AAV-shptb SN #21 GFP+HA-2.jpg
- Fig3 source data 2 for Fig3 C/AAV-shptb SN #21 NeuN+HA.jpg
- Fig3 source data 2 for Fig3 C/AAV-shptb SN #21 TH+HA.jpg
- Fig3 source data 2 for Fig3 C/AAV-shptb SN #24 GFP+HA-1.jpg
- Fig3 source data 2 for Fig3 C/AAV-shptb SN #24 GFP+HA-2.jpg
- Fig3 source data 2 for Fig3 C/AAV-shptb SN #24 NeuN+HA.jpg
- Fig3 source data 2 for Fig3 C/AAV-shptb SN #24 TH+HA.jpg
- Fig3 source data 2 for Fig3 C/AAV-shptb SN #66 GFP+HA-1.jpg
- Fig3 source data 2 for Fig3 C/AAV-shptb SN #66 GFP+HA-2.jpg
- Fig3 source data 2 for Fig3 C/AAV-shptb SN #66 NeuN+HA.jpg
- Fig3 source data 2 for Fig3 C/AAV-shptb SN #66 TH+HA.jpg
- Fig3 source data 2 for Fig3 C/AAV-shptb SN #74 GFP+HA-1.jpg
- Fig3 source data 2 for Fig3 C/AAV-shptb SN #74 GFP+HA-2.jpg
- Fig3 source data 2 for Fig3 C/AAV-shptb SN #74 NeuN+HA.jpg
- Fig3 source data 2 for Fig3 C/AAV-shptb SN #74 TH+HA.jpg
- Fig3 source data 2 for Fig3 C/AAV-shptb SN #76 GFP+HA-1.jpg
- Fig3 source data 2 for Fig3 C/AAV-shptb SN #76 GFP+HA-2.jpg
- Fig3 source data 2 for Fig3 C/AAV-shptb SN #76 NeuN+HA.jpg
- Fig3 source data 2 for Fig3 C/AAV-shptb SN #76 TH+HA.jpg
- Fig3 source data 2 for Fig3 C/AAV-shptb SN #84 GFP+HA-1.jpg
- Fig3 source data 2 for Fig3 C/AAV-shptb SN #84 GFP+HA-2.jpg
- Fig3 source data 2 for Fig3 C/AAV-shptb SN #84 NeuN+HA.jpg
- Fig3 source data 2 for Fig3 C/AAV-shptb SN #84 TH+HA.jpg
- Fig3 source data 2 for Fig3 C/AAV-shptb STR #20 GFP+HA-1.jpg
- Fig3 source data 2 for Fig3 C/AAV-shptb STR #20 GFP+HA-2.jpg
- Fig3 source data 2 for Fig3 C/AAV-shptb STR #20 NeuN+HA.jpg
- Fig3 source data 2 for Fig3 C/AAV-shptb STR #20 TH+HA.jpg
- Fig3 source data 2 for Fig3 C/AAV-shptb STR #21 GFP+HA-1.jpg
- Fig3 source data 2 for Fig3 C/AAV-shptb STR #21 GFP+HA-2.jpg
- Fig3 source data 2 for Fig3 C/AAV-shptb STR #21 NeuN+HA.jpg
- Fig3 source data 2 for Fig3 C/AAV-shptb STR #21 TH+HA.jpg
- Fig3 source data 2 for Fig3 C/AAV-shptb STR #24 GFP+HA-1.jpg
- Fig3 source data 2 for Fig3 C/AAV-shptb STR #24 GFP+HA-2.jpg
- Fig3 source data 2 for Fig3 C/AAV-shptb STR #24 NeuN+HA.jpg
- Fig3 source data 2 for Fig3 C/AAV-shptb STR #24 TH+HA.jpg
- Fig3 source data 2 for Fig3 C/AAV-shscramble SN #10 GFP+HA-1.jpg
- Fig3 source data 2 for Fig3 C/AAV-shscramble SN #10 GFP+HA-2.jpg
- Fig3 source data 2 for Fig3 C/AAV-shscramble SN #10 NeuN+HA.jpg
- Fig3 source data 2 for Fig3 C/AAV-shscramble SN #10 TH+HA.jpg
- Fig3 source data 2 for Fig3 C/AAV-shscramble SN #24 GFP+HA-1.jpg
- Fig3 source data 2 for Fig3 C/AAV-shscramble SN #24 GFP+HA-2.jpg
- Fig3 source data 2 for Fig3 C/AAV-shscramble SN #24 NeuN+HA.jpg
- Fig3 source data 2 for Fig3 C/AAV-shscramble SN #24 TH+HA.jpg
- Fig3 source data 2 for Fig3 C/AAV-shscramble SN #26 GFP+HA-1.jpg
- Fig3 source data 2 for Fig3 C/AAV-shscramble SN #26 GFP+HA-2.jpg
- Fig3 source data 2 for Fig3 C/AAV-shscramble SN #26 NeuN+HA.jpg
- Fig3 source data 2 for Fig3 C/AAV-shscramble SN #26 TH+HA.jpg
- Fig3 source data 2 for Fig3 C/AAV-shscramble SN #28 GFP+HA-1.jpg
- Fig3 source data 2 for Fig3 C/AAV-shscramble SN #28 GFP+HA-2.jpg
- Fig3 source data 2 for Fig3 C/AAV-shscramble SN #28 NeuN+HA.jpg
- Fig3 source data 2 for Fig3 C/AAV-shscramble SN #28 TH+HA.jpg
- Fig3 source data 2 for Fig3 C/AAV-shscramble SN #81 GFP+HA-1.jpg
- Fig3 source data 2 for Fig3 C/AAV-shscramble SN #81 GFP+HA-2.jpg
- Fig3 source data 2 for Fig3 C/AAV-shscramble SN #81 NeuN+HA.jpg
- Fig3 source data 2 for Fig3 C/AAV-shscramble SN #81 TH+HA.jpg
- Fig3 source data 2 for Fig3 C/AAV-shscramble STR #18 GFP+HA-1.jpg
- Fig3 source data 2 for Fig3 C/AAV-shscramble STR #18 GFP+HA-2.jpg
- Fig3 source data 2 for Fig3 C/AAV-shscramble STR #18 NeuN+HA.jpg
- Fig3 source data 2 for Fig3 C/AAV-shscramble STR #18 TH+HA.jpg
- Fig3 source data 2 for Fig3 C/AAV-shscramble STR #56 GFP+HA-1.jpg
- Fig3 source data 2 for Fig3 C/AAV-shscramble STR #56 NeuN+HA.jpg
- Fig3 source data 2 for Fig3 C/AAV-shscramble STR #56 TH+HA.jpg
- Fig3 source data 2 for Fig3 C/description of source data for Fig3C.docx
