# Supplementary material for: Repressing PTBP1 fails to convert reactive astrocytes to dopaminergic neurons in a 6-hydroxydopamine mouse model of Parkinson’s disease
Source: eLife. 2022 May 10;11:e75636. doi: 10.7554/eLife.75636 (PMC9208759; doi:10.7554/eLife.75636)
Supplement: Figure 3—source data 3. [file elife-75636-fig3-data3.zip]

Archive with 1 entries (1 files):
- Fig3 source data 3 for Fig3 D&E/original data and statistical analysis of Fig3 D E.xlsx
