# Supplementary material for: Repressing PTBP1 fails to convert reactive astrocytes to dopaminergic neurons in a 6-hydroxydopamine mouse model of Parkinson’s disease
Source: eLife. 2022 May 10;11:e75636. doi: 10.7554/eLife.75636 (PMC9208759; doi:10.7554/eLife.75636)
Supplement: Figure 3—source data 4. [file elife-75636-fig3-data4.zip › Fig3 source data 4 for Fig3 F/original data and statistical analysis of Fig3 F.xlsx]

## Sheet: Sheet1
	Apomorphine-induced rotation bafore and 3 months after AAV-shPTB or AAV-shscramble delivery in the substantia nigra of 6-OHDA lesioned mice
	Batch 1
		0 MONTH		3 MONTH
	AAV-shscramble	contralateral rotation(Net)	net rotation per min (total 20min)	contralateral rotation(Net)	net rotation per min (total 20min)
	#81	102	5.1	166	8.3
	AAV-shPTB
	#24	126	6.3	68	3.4
	#66	164	8.2	176	8.8
	#74	138	6.9	186	9.3
	#76	108	5.4	262	13.1
	#84	286	14.3	386	19.3
	Batch 2
	AAV-shscramble
	#10	161	8.05	145	7.25
	#24	111	5.55	192	9.6
	#26	174	8.7	270	13.5
	#28	150	7.5	299	14.95
	AAV-shPTB
	#13	224	11.2	224	11.2
	#19	147	7.35	326	16.3
	#21	142	7.1	194	9.7
	AAV-shPTB 3M vs 0M								0 M AAV-shPTB vs AAV-shscramble					3 M AAV-shPTB vs AAV-shscramble
	0 M	3 M			AAV-shscramble 3M vs 0M				AAV-shPTB	AAV-shscramble				AAV-shPTB	AAV-shscramble
#24	6.3	3.4			0 M	3 M			6.3	5.1				3.4	8.3
#66	8.2	8.8		#81	5.1	8.3			8.2	8.05				8.8	7.25
#74	6.9	9.3		#10	8.05	7.25			6.9	5.55				9.3	9.6
#76	5.4	13.1		#24	5.55	9.6			5.4	8.7				13.1	13.5
#84	14.3	19.3		#26	8.7	13.5			14.3	7.5				19.3	14.9
#13	11.2	11.2		#28	7.5	14.9			11.2					11.2
#19	7.35	16.3							7.35					16.3
#21	7.1	9.7							7.1					9.7
														Unpaired t test
	Paired t test			Paired t test					Unpaired t test					Table Analyzed	Data 1
	Table Analyzed	Col: Paired t test		Table Analyzed	Col: Paired t test				Table Analyzed	Data 1
														Column D	Data Set-D
	Column B	3		Column B	3				Column B	Data Set-B				vs.	vs.
	vs.	vs.		vs.	vs.				vs.	vs.				Column C	Data Set-C
	Column A	0		Column A	0				Column A	Data Set-A
														Unpaired t test
	Paired t test			Paired t test					Unpaired t test					P value	0.7915
	P value	0.068		P value	0.0489				P value	0.3669				P value summary	ns
	P value summary	ns		P value summary	*				P value summary	ns				Significantly different (P < 0.05)?	No
	Significantly different (P < 0.05)?	No		Significantly different (P < 0.05)?	Yes				Significantly different (P < 0.05)?	No				One- or two-tailed P value?	Two-tailed
	One- or two-tailed P value?	Two-tailed		One- or two-tailed P value?	Two-tailed				One- or two-tailed P value?	Two-tailed				t, df	t=0.2709, df=11
	t, df	t=2.156, df=7		t, df	t=2.799, df=4				t, df	t=0.9411, df=11
	Number of pairs	8		Number of pairs	5									How big is the difference?
									How big is the difference?					Mean of column C	10.71
	How big is the difference?			How big is the difference?					Mean of column A	6.98				Mean of column D	11.39
	Mean of differences (B - A)	3.044		Mean of differences (B - A)	3.73				Mean of column B	8.344				Difference between means (D - C) ± SEM	0.6775 ± 2.501
	SD of differences	3.992		SD of differences	2.98				Difference between means (B - A) ± SEM	1.364 ± 1.449				95% confidence interval	-4.828 to 6.183
	SEM of differences	1.411		SEM of differences	1.333				95% confidence interval	-1.826 to 4.553				R squared (eta squared)	0.006625
	95% confidence interval	-0.2939 to 6.381		95% confidence interval	0.03003 to 7.430				R squared (eta squared)	0.07452
	R squared (partial eta squared)	0.3992		R squared (partial eta squared)	0.662									F test to compare variances
									F test to compare variances					F, DFn, Dfd	2.157, 7, 4
	How effective was the pairing?			How effective was the pairing?					F, DFn, Dfd	3.509, 7, 4				P value	0.4773
	Correlation coefficient (r)	0.5781		Correlation coefficient (r)	0.4471				P value	0.2424				P value summary	ns
	P value (one tailed)	0.0667		P value (one tailed)	0.2252				P value summary	ns				Significantly different (P < 0.05)?	No
