# Supplementary material for: Repressing PTBP1 fails to convert reactive astrocytes to dopaminergic neurons in a 6-hydroxydopamine mouse model of Parkinson’s disease
Source: eLife. 2022 May 10;11:e75636. doi: 10.7554/eLife.75636 (PMC9208759; doi:10.7554/eLife.75636)
Supplement: Figure 4—source data 1. [file elife-75636-fig4-data1.zip]

Archive with 46 entries (46 files):
- Fig4 source data 1 for Fig4 B/~$scription of source data for Fig4B.docx
- Fig4 source data 1 for Fig4 B/ASO CTRL #22 YFP+CY3-1.jpg
- Fig4 source data 1 for Fig4 B/ASO CTRL #22 YFP+CY3-2.jpg
- Fig4 source data 1 for Fig4 B/ASO CTRL #22 YFP+NeuN.jpg
- Fig4 source data 1 for Fig4 B/ASO CTRL #22 YFP+TH.jpg
- Fig4 source data 1 for Fig4 B/ASO CTRL #23 YFP+CY3-1.jpg
- Fig4 source data 1 for Fig4 B/ASO CTRL #23 YFP+CY3-2.jpg
- Fig4 source data 1 for Fig4 B/ASO CTRL #23 YFP+NeuN.jpg
- Fig4 source data 1 for Fig4 B/ASO CTRL #23 YFP+TH.jpg
- Fig4 source data 1 for Fig4 B/ASO CTRL #24 YFP+CY3-1.jpg
- Fig4 source data 1 for Fig4 B/ASO CTRL #24 YFP+CY3-2.jpg
- Fig4 source data 1 for Fig4 B/ASO CTRL #24 YFP+NeuN.jpg
- Fig4 source data 1 for Fig4 B/ASO CTRL #24 YFP+TH.jpg
- Fig4 source data 1 for Fig4 B/ASO CTRL #26 YFP+CY3-1.jpg
- Fig4 source data 1 for Fig4 B/ASO CTRL #26 YFP+CY3-2.jpg
- Fig4 source data 1 for Fig4 B/ASO CTRL #26 YFP+NeuN.jpg
- Fig4 source data 1 for Fig4 B/ASO CTRL #26 YFP+TH.jpg
- Fig4 source data 1 for Fig4 B/ASO CTRL #27 YFP+CY3-1.jpg
- Fig4 source data 1 for Fig4 B/ASO CTRL #27 YFP+CY3-2.jpg
- Fig4 source data 1 for Fig4 B/ASO CTRL #27 YFP+NeuN.jpg
- Fig4 source data 1 for Fig4 B/ASO CTRL #27 YFP+TH.jpg
- Fig4 source data 1 for Fig4 B/ASO CTRL #66 YFP+CY3-1.jpg
- Fig4 source data 1 for Fig4 B/ASO CTRL #66 YFP+CY3-2.jpg
- Fig4 source data 1 for Fig4 B/ASO CTRL #66 YFP+NeuN.jpg
- Fig4 source data 1 for Fig4 B/ASO CTRL #66 YFP+TH.jpg
- Fig4 source data 1 for Fig4 B/ASO PTB #68 YFP+CY3-1.jpg
- Fig4 source data 1 for Fig4 B/ASO PTB #68 YFP+CY3-2.jpg
- Fig4 source data 1 for Fig4 B/ASO PTB #68 YFP+NeuN.jpg
- Fig4 source data 1 for Fig4 B/ASO PTB #68 YFP+TH.jpg
- Fig4 source data 1 for Fig4 B/ASO PTB #69 YFP+CY3-1.jpg
- Fig4 source data 1 for Fig4 B/ASO PTB #69 YFP+CY3-2.jpg
- Fig4 source data 1 for Fig4 B/ASO PTB #69 YFP+NeuN.jpg
- Fig4 source data 1 for Fig4 B/ASO PTB #69 YFP+TH.jpg
- Fig4 source data 1 for Fig4 B/ASO PTB #70 YFP+CY3-1.jpg
- Fig4 source data 1 for Fig4 B/ASO PTB #70 YFP+CY3-2.jpg
- Fig4 source data 1 for Fig4 B/ASO PTB #70 YFP+NeuN.jpg
- Fig4 source data 1 for Fig4 B/ASO PTB #70 YFP+TH.jpg
- Fig4 source data 1 for Fig4 B/ASO PTB #71 YFP+CY3-1.jpg
- Fig4 source data 1 for Fig4 B/ASO PTB #71 YFP+CY3-2.jpg
- Fig4 source data 1 for Fig4 B/ASO PTB #71 YFP+NeuN.jpg
- Fig4 source data 1 for Fig4 B/ASO PTB #71 YFP+TH.jpg
- Fig4 source data 1 for Fig4 B/ASO PTB #72 YFP+CY3-1.jpg
- Fig4 source data 1 for Fig4 B/ASO PTB #72 YFP+CY3-2.jpg
- Fig4 source data 1 for Fig4 B/ASO PTB #72 YFP+TH.jpg
- Fig4 source data 1 for Fig4 B/ASO PTB #73 YFP+NeuN.jpg
- Fig4 source data 1 for Fig4 B/description of source data for Fig4B.docx
