# Supplementary material for: Repressing PTBP1 fails to convert reactive astrocytes to dopaminergic neurons in a 6-hydroxydopamine mouse model of Parkinson’s disease
Source: eLife. 2022 May 10;11:e75636. doi: 10.7554/eLife.75636 (PMC9208759; doi:10.7554/eLife.75636)
Supplement: Figure 4—source data 2. [file elife-75636-fig4-data2.zip]

Archive with 21 entries (21 files):
- Fig4 source data 2 for Fig4 D/ASO CTRL #54 HA+CY3-1.jpg
- Fig4 source data 2 for Fig4 D/ASO CTRL #54 HA+CY3-2.jpg
- Fig4 source data 2 for Fig4 D/ASO CTRL #54 HA+NeuN.jpg
- Fig4 source data 2 for Fig4 D/ASO CTRL #54 HA+TH.jpg
- Fig4 source data 2 for Fig4 D/ASO CTRL #56 HA+CY3-1.jpg
- Fig4 source data 2 for Fig4 D/ASO CTRL #56 HA+CY3-2.jpg
- Fig4 source data 2 for Fig4 D/ASO CTRL #56 HA+NeuN.jpg
- Fig4 source data 2 for Fig4 D/ASO CTRL #56 HA+TH.jpg
- Fig4 source data 2 for Fig4 D/ASO PTB #85 HA+CY3-1.jpg
- Fig4 source data 2 for Fig4 D/ASO PTB #85 HA+CY3-2.jpg
- Fig4 source data 2 for Fig4 D/ASO PTB #85 HA+NeuN.jpg
- Fig4 source data 2 for Fig4 D/ASO PTB #85 HA+TH.jpg
- Fig4 source data 2 for Fig4 D/ASO PTB #90 HA+CY3-1.jpg
- Fig4 source data 2 for Fig4 D/ASO PTB #90 HA+CY3-2.jpg
- Fig4 source data 2 for Fig4 D/ASO PTB #90 HA+NeuN.jpg
- Fig4 source data 2 for Fig4 D/ASO PTB #90 HA+TH.jpg
- Fig4 source data 2 for Fig4 D/ASO PTB #97 HA+CY3-1.jpg
- Fig4 source data 2 for Fig4 D/ASO PTB #97 HA+CY3-2.jpg
- Fig4 source data 2 for Fig4 D/ASO PTB #97 HA+NeuN.jpg
- Fig4 source data 2 for Fig4 D/ASO PTB #97 HA+TH.jpg
- Fig4 source data 2 for Fig4 D/description of source data for Fig4D.docx
