# Supplementary material for: Repressing PTBP1 fails to convert reactive astrocytes to dopaminergic neurons in a 6-hydroxydopamine mouse model of Parkinson’s disease
Source: eLife. 2022 May 10;11:e75636. doi: 10.7554/eLife.75636 (PMC9208759; doi:10.7554/eLife.75636)
Supplement: Figure 4—figure supplement 1—source data 1. [file elife-75636-fig4-figsupp1-data1.zip]

Archive with 13 entries (13 files):
- Fig4 source data 4 for Fig4 supplement 1/#23 ASO-ctrl YFP+PTBP1.jpg
- Fig4 source data 4 for Fig4 supplement 1/#24 ASO-ctrl YFP+PTBP1.jpg
- Fig4 source data 4 for Fig4 supplement 1/#66 ASO-ctrl YFP+PTBP1.jpg
- Fig4 source data 4 for Fig4 supplement 1/#68 ASO-PTB YFP+PTBP1.jpg
- Fig4 source data 4 for Fig4 supplement 1/#69 ASO-PTB YFP+PTBP1.jpg
- Fig4 source data 4 for Fig4 supplement 1/#70 ASO-PTB YFP+PTBP1.jpg
- Fig4 source data 4 for Fig4 supplement 1/#71 ASO-PTB YFP+PTBP1.jpg
- Fig4 source data 4 for Fig4 supplement 1/#72 ASO-PTB YFP+PTBP1.jpg
- Fig4 source data 4 for Fig4 supplement 1/~$scription of source data for Fig4 supplement 1.docx
- Fig4 source data 4 for Fig4 supplement 1/ASO ACTIN WB.jpg
- Fig4 source data 4 for Fig4 supplement 1/ASO PTBP1 WB.jpg
- Fig4 source data 4 for Fig4 supplement 1/description of source data for Fig4 supplement 1.docx
- Fig4 source data 4 for Fig4 supplement 1/original data and statistical analysis of FigS4 supplement 1.xlsx
