# Supplementary material for: Repressing PTBP1 fails to convert reactive astrocytes to dopaminergic neurons in a 6-hydroxydopamine mouse model of Parkinson’s disease
Source: eLife. 2022 May 10;11:e75636. doi: 10.7554/eLife.75636 (PMC9208759; doi:10.7554/eLife.75636)
Supplement: Figure 4—figure supplement 2—source data 1. [file elife-75636-fig4-figsupp2-data1.zip › Fig4 source data 5 for Fig4 supplement 2/original data of Fig4 supplement 2.xlsx]

## Sheet: Sheet1
	Apomorphine-induced rotation before and 2M after ASO-Ptbp1 or ASO-Ctrl to astrocyte tracing mice in 6-OHDA model
		0 month		2 month
	ASO-Ptbp1	Contralateral rotation（Net）	Net Contralateral rotation per min（total 20min）	Contralateral rotation（Net）	Net Contralateral rotation per min（total 20min）
	#54	93	4.65	95	4.75
